# Supplementary material for: Construction and Characterization of a Vesicular Stomatitis Virus Chimera Expressing Schmallenberg Virus Glycoproteins
Source: Vet Sci. 2025 Aug 25;12(9):809. doi: 10.3390/vetsci12090809 (PMC12474314; doi:10.3390/vetsci12090809)
Supplement: Supplementary file 1 [file vetsci-12-00809-s001.zip]

Archive with 2 entries (2 files):
- File S1 Original WB images.pdf
- File S2 Experimental supplementary Figure S1.pdf
